# Supplementary material for: Comparative genomics and functional analysis of niche-specific adaptation in Pseudomonas putida
Source: FEMS Microbiol Rev. 2010 Aug 26;35(2):299–323. doi: 10.1111/j.1574-6976.2010.00249.x (PMC3056050; doi:10.1111/j.1574-6976.2010.00249.x)
Supplement: Supplementary file 1 [file fmr0035-0299-SD1.xls]

## Sheet: Sheet1
KT2440
Region	Begin	End	Length	F1	GB-1	W619	Phage	Feature
1	255568	262914	7347	78	78	0	-	[none][GC][none]
2	327880	335779	7900	18	55	82	-	[none][GC][none]
3	640761	648229	7469	0	14	100	-	[none][GC][none]
4	718505	726751	8247	0	0	75	-	[none][GC][none]
5	741284	776858	35575	56	75	81	-	[none][GC][none]
6	843516	849197	5682	100	100	100	-	[none][GC][none]
7	1268089	1282906	14818	59	59	88	-	[none][mob - GC][none]
8	1367567	1373951	6385	25	38	88	-	[none][GC][none]
9	1418327	1441654	23328	36	32	64	-	[none][GC][IS]
10	1738082	1777459	39378	52	94	70	phage 1	[int][mob - int - GC][none]
11	1903494	1914503	11010	27	82	55	-	[none][GC][none]
12	1983807	1996584	12778	80	100	30	-	[none][GC][none]
13	1999584	2026107	26524	90	90	30	-	[none][GC][none]
14	2030371	2039798	9428	67	92	83	-	[none][GC][none]
15	2162676	2227398	64723	84	80	91	-	[none][mob - GC][int]
16	2311593	2334250	22658	5	55	30	-	[none][GC][none]
17	2343452	2366467	23016	22	43	83	-	[none][GC][none]
18	2476463	2488141	11679	7	40	53	-	[none][GC][none]
19	2496639	2506066	9428	11	22	56	-	[none][GC][none]
20	2550326	2557390	7065	60	40	100	-	[none][GC][none]
21	2585744	2626322	40579	100	96	100	phage 2	[none][GC][int]
22	2751171	2756818	5648	0	0	0	-	[none][GC][none]
23	2817200	2882509	65310	49	65	72	-	[none][int - GC][none]
24	2902892	2925249	22358	10	40	100	-	[none][GC][none]
25	2945764	2954524	8761	0	0	100	-	[none][GC][none]
26	2958873	2972049	13177	80	80	100	-	[none][GC][none]
27	2984253	3075102	90850	9	14	95	-	[none][GC][none]
28	3079696	3091950	12255	0	58	92	-	[none][GC][none]
29	3096994	3108298	11305	12	59	29	-	[none][GC][none]
30	3111585	3117391	5807	0	88	25	-	[none][GC][none]
31	3121963	3224467	102505	42	74	86	-	[none][GC][int]
32	3231395	3246621	15227	8	8	58	-	[none][GC][int]
33	3306900	3312656	5757	0	0	100	-	[none][GC][none]
34	3333098	3404510	71413	42	83	74	-	[none][int - GC][none]
35	3409967	3453543	43577	95	40	69	phage 3	[none][int -GC][none]
36	3498954	3522415	23462	71	80	73	-	[none][GC][none]
37	3619402	3675990	56589	63	65	70	-	[none][GC][none]
38	3721403	3811643	90241	42	75	58	-	[none][GC][none]
39	3814857	3820872	6016	0	0	100	-	[none][GC][none]
40	3832379	3847054	14676	31	46	54	-	[none][GC][none]
41	3905513	3912743	7231	100	0	20	-	[none][GC][none]
42	3999313	4009167	9855	33	33	67	-	[none][GC][none]
43	4055253	4060895	5643	0	0	50	-	[none][GC][none]
44	4108175	4114249	6075	20	20	100	-	[none][GC][none]
45	4131196	4136708	5513	0	0	83	-	[none][GC][none]
46	4151698	4157014	5317	33	100	100	-	[none][GC][none]
47	4174023	4259197	85175	72	72	85	-	[IS][GC][none]
48	4266601	4271754	5154	20	40	80	-	[pseudo][GC][none]
49	4298934	4323695	24762	85	88	100	-	[none][int - GC][IS]
50	4362271	4427678	65408	74	83	91	phage 4	[none][int - GC][int]
51	4454806	4501060	46255	67	75	83	-	[none][int - GC][none]
52	4557886	4564677	6792	100	100	100	-	[none][GC][none]
53	4596179	4632676	36498	43	51	70	-	[none][GC][none]
54	4690865	4697277	6413	67	50	100	-	[mob][GC][none]
55	4811756	4832793	21038	64	64	79	-	[none][GC][none]
56	4936717	4944639	7923	22	100	22	-	[none][GC][none]
57	4997100	5076213	79114	79	79	80	-	[none][int - GC][none]
58	5390767	5414167	23401	61	61	83	-	[none][GC][none]
59	5598059	5608133	10075	100	100	100	-	[none][GC][none]
60	6117294	6128261	10968	91	91	91	-	[none][GC][none]
61	6150554	6181863	31310	69	67	41	-	[none][GC][none]
F1
Label	Begin	End	Length	KT2440	GB-1	W619	Phage	Feature
1	331651	340255	8605	9	55	73	-	[none][tRNA][none]
2	475912	482115	6204	46	69	100	-	[none][int][tRNA]
3	637191	642482	5292	38	50	50	-	[none][none][none]
4	659551	667019	7469	0	14	100	-	[none][none][none]
5	737684	745952	8269	0	0	75	-	[none][none][none]
6	760664	785760	25097	39	77	65	-	[tRNA][none][none]
7	1032856	1040698	7843	100	100	100	-	[none][none][none]
8	1297877	1302995	5119	0	0	100	-	[none][none][none]
9	1448807	1456636	7830	14	14	100	-	[none][none][none]
10	1524840	1546156	21317	72	80	60	-	[IS][none][IS]
11	1654185	1673656	19472	100	100	67	-	[none][none][none]
12	1699466	1707535	8070	30	100	20	-	[none][none][none]
13	1910471	1924537	14067	50	50	17	-	[none][none][none]
14	2113660	2161782	48123	47	61	69	-	[tRNA][none][none]
15	2188788	2205421	16634	68	60	100	-	[tRNA][none][none]
16	2243118	2256419	13302	70	70	100	-	[int][none][none]
17	2283794	2288948	5155	0	25	75	-	[none][none][none]
18	2296618	2326201	29584	19	19	69	-	[none][none][none]
19	2345518	2351034	5517	20	100	100	-	[none][none][none]
20	2369321	2374823	5503	0	0	83	-	[none][none][none]
21	2391817	2405861	14045	0	0	100	-	[none][none][none]
22	2408611	2468227	59617	16	22	98	-	[none][none][none]
23	2493007	2498649	5643	0	0	50	-	[none][none][none]
24	2550648	2557550	6903	14	0	71	-	[none][none][none]
25	2560421	2572717	12297	23	23	69	-	[none][none][none]
26	2699368	2708835	9468	29	0	71	-	[none][none][none]
27	2718348	2822780	104433	26	71	61	-	[none][none][none]
28	2965995	2980920	14926	25	17	33	-	[none][none][none]
29	3042194	3139138	96945	39	71	75	-	[none][none][none]
30	3159617	3165373	5757	0	0	100	-	[none][none][none]
31	3229149	3244380	15232	0	0	55	-	[int][none][none]
32	3251545	3405612	154068	66	91	60	-	[int][none][none]
33	3410184	3430253	20070	10	60	30	-	[none][none][none]
34	3435272	3447862	12591	8	62	92	-	[none][none][none]
35	3452250	3483720	31471	34	31	86	-	[none][none][none]
36	3525018	3533828	8811	0	0	100	-	[none][none][none]
37	3552321	3574680	22360	0	33	78	-	[none][none][none]
38	3590644	3630951	40308	27	63	60	-	[pseudo][none][tRNA]
39	3778241	3828752	50512	77	65	93	phage 1	[int][none][none]
40	3906136	3913156	7021	33	33	100	-	[none][tRNA][tRNA]
41	3955728	3964999	9272	0	13	38	-	[none][none][none]
42	3973633	3988481	14849	33	52	67	-	[none][none][none]
43	4096401	4121343	24943	5	24	67	-	[none][none][none]
44	4127698	4154132	26435	9	52	26	-	[none][none][none]
45	4186083	4209699	23617	83	91	61	-	[none][none][none]
46	4380047	4431842	51796	81	94	86	-	[none][none][none]
47	4478635	4484226	5592	100	100	100	-	[none][none][none]
48	4515794	4522934	7141	25	100	63	-	[none][none][none]
49	4603191	4647472	44282	51	85	75	phage 2	[none][int - int][none]
50	5154871	5195468	40598	71	79	71	-	[int][int][none]
51	5638286	5675383	37098	75	88	80	-	[none][int][int]
52	5745437	5750851	5415	0	25	100	-	[none][none][none]
53	5781032	5792679	11648	13	38	13	-	[none][none][none]
54	5922472	5939053	16582	71	65	53	-	[none][none][none]
GB-1
Label	Begin	End	Length	KT2440	F1	W619	Phage	Feature
1	265377	273873	8497	50	50	0	-	[tRNA][none][none]
2	346231	351318	5088	0	0	75	-	[none][none][tRNA]
3	589425	605821	16397	84	100	79	-	[int][int - int][none]
4	672554	682069	9516	13	13	88	-	[none][none][none]
5	751973	760141	8169	0	0	75	-	[none][none][none]
6	774066	800215	26150	68	71	71	-	[tRNA/int][int][none]
7	862847	872364	9518	71	86	86	-	[none][none][none]
8	1339482	1382043	42562	41	98	71	phage 1	[int][mob][none]
9	1529343	1539609	10267	100	100	100	-	[none][none][none]
10	1547273	1564677	17405	89	100	100	-	[none][none][none]
11	1708244	1715451	7208	100	100	100	-	[none][none][none]
12	1764338	1772216	7879	14	14	100	-	[none][none][none]
13	1778632	1792752	14121	25	0	58	-	[none][none][none]
14	1823952	1858967	35016	73	85	90	-	[IS][int - int][none]
15	1937095	2028234	91140	85	86	91	phage 2	[int][none][none]
16	2036767	2043569	6803	0	0	40	-	[none][none][none]
17	2048482	2055925	7444	33	33	33	-	[none][none][none]
18	2092426	2111056	18631	45	45	64	-	[tRNA][tRNA][none]
19	2210512	2219028	8517	58	50	83	-	[none][none][none]
20	2260314	2285713	25400	50	42	85	-	[none][none][none]
21	2290854	2298841	7988	20	20	20	-	[none][none][none]
22	2317339	2322713	5375	100	100	67	-	[none][none][none]
23	2354019	2360822	6804	33	50	50	-	[none][none][none]
24	2373948	2381254	7307	60	60	100	-	[none][none][none]
25	2408253	2416571	8319	17	17	83	-	[none][none][none]
26	2423979	2482159	58181	60	58	85	-	[none][none][none]
27	2504793	2513627	8835	100	100	100	-	[none][none][none]
28	2533501	2541066	7566	25	25	63	-	[none][none][none]
29	2608714	2624932	16219	69	46	62	-	[none][none][none]
30	2672466	2686569	14104	43	36	71	-	[none][none][none]
31	2688906	2700207	11302	9	9	64	-	[none][none][none]
32	2714553	2721021	6469	33	50	50	-	[none][none][none]
33	2728497	2735816	7320	100	100	0	-	[none][none][none]
34	2846359	2852909	6551	0	100	100	-	[none][none][none]
35	2866495	2875989	9495	38	13	75	-	[none][none][none]
36	2885470	2928368	42899	39	44	68	-	[none][none][none]
37	2964809	2981549	16741	29	43	50	-	[none][none][none]
38	3014980	3022870	7891	50	50	50	-	[none][none][none]
39	3075557	3093557	18001	61	39	50	-	[none][none][pseudo]
40	3152283	3177325	25043	48	24	69	-	[none][none][none]
41	3190146	3207032	16887	50	57	86	-	[none][none][none]
42	3222869	3228626	5758	0	0	100	-	[none][none][none]
43	3287699	3304146	16448	0	15	46	-	[int][none][none]
44	3311138	3417032	105895	69	63	78	-	[int][int - int][none]
45	3423216	3446523	23308	64	64	57	-	[none][none][none]
46	3451711	3473629	21919	42	42	58	-	[none][none][none]
47	3478193	3600961	122769	38	42	91	-	[none][none][none]
48	3606556	3612325	5770	0	0	67	-	[none][none][none]
49	3614983	3630922	15940	0	0	100	-	[none][none][none]
50	3636019	3644345	8327	80	60	80	-	[none][none][none]
51	3648698	3687459	38762	57	51	77	-	[none][none][none]
52	3709775	3795285	85511	66	69	78	-	[none][none][none]
53	3807575	3881337	73763	88	67	89	phage 3	[none][tRNA][tRNA/int]
54	3899112	3926676	27565	92	92	77	-	[none][none][none]
55	3985726	3997052	11327	75	75	75	-	[none][none][tRNA]
56	4140681	4149033	8353	50	67	100	-	[none][none][none]
57	4410981	4419102	8122	78	67	100	-	[none][none][tRNA]
58	4534836	4573116	38281	25	42	42	-	[none][none][none]
59	4589894	4598235	8342	100	100	86	-	[none][none][none]
60	4613391	4620910	7520	0	0	100	-	[none][none][none]
61	4631637	4675512	43876	100	100	100	phage 4	[int][none][tRNA]
62	4810511	4815629	5119	0	0	100	-	[none][none][none]
63	5159377	5165319	5943	57	57	57	-	[none][none][none]
64	5298977	5329798	30822	70	85	93	-	[int][none][none]
65	5353455	5393699	40245	73	82	84	-	[int][int][IS]
66	6047157	6078430	31274	44	41	47	-	[none][int][none]
Table S1. Putative genomic islands identified on the chromosomes of P. putida W619, KT2440, F1 and GB-1. “RGP Finder” function in MaGe annotation system (Vallenet et al., 2006) was used to predict the genomic islands with criteria that have minimal length as 5kb; have potentially horizontally transferred genes gathered; contain CDSs having no Bi-direnctional best hits (BBH) and not sharing a synt…
