# Supplementary material for: Comparative genomics and functional analysis of niche-specific adaptation in Pseudomonas putida
Source: FEMS Microbiol Rev. 2010 Aug 26;35(2):299–323. doi: 10.1111/j.1574-6976.2010.00249.x (PMC3056050; doi:10.1111/j.1574-6976.2010.00249.x)
Supplement: Supplementary file 2 [file fmr0035-0299-SD2.xls]

## Sheet: W619
W619
Region	Begin	End	Length	Synteny with KT2440	Synteny with F1	Synteny with GB-1	Phage	Feature	Putative product in the region
1	7447	75941	68494	+	+	+	-	[transposase][[transposase][none]	regulators, conserved HP, copper resistance protein (CopABRS), RND (CzcCBA), Copper ATPase (ActP), CDF, glycosyl transferase, cadmium translocating P-type ATPase (CadA), RND (CzcABC)
2	725437	763303	37866	-	-	-	-	[none][none][phage integrase]	conserved HP, zinc metallopeptidase, M50 family, GCN5-related N-acetyltransferase, phage tail collar, adenylyl-sulfate kinase, putative efflux outer membrane protein, putative MazG nucleotide pyrophosphohydrolase, DNA (cytosine-5-)-methyltransferase, putative chaperone protein htpG, Phage integrase
3	915538	942251	26713	-	-	-	-	[none][recombinase][none]	conserved HP, mobilization protein, site specific recombinase, putative pili II/IV secretion system,
4	985020	990861	5841	-	-	-	-	-	ABC transporter
5	1440621	1479808	39187	+/-	+/-	+/-	phage 1	[int][Phage proteins][Phage proteins]	phage integrase, conserved HP, carbon storage regulator (CsrA), transcriptional regulator, phage proteins
6	1508882	1561922	53040	+	-	-	-	[none][none][none]	LPS biosynthesis
7	1627559	1658422	30863	+	+	+	-	[tRNA-Glu][none][none]	putative YD repeat (Rhs family protein), conserved HP, outter membrane autotransporter pertactin (adhesion), fimbrial biogenesis proteins
8	1875105	1910820	35715	-	-	-	-	[none][none][none]	esterase/lipase/thioesterase family protein, Transcriptional regulator (LysR, LacI, GntR), conserved HP, putative oxidoredutase (sulfate metabolism protein, UcpA), glycerol dehydrogenase (GLDH), putative monooxygenase, putative 2,4'-dihydroxyacetophenone dioxygenase, putative major facilitator transporter, putative alpha/beta hydrolase/carboxylesterase, 3-hydroxyacyl-CoA dehydrogenase, NAD-bindin…
9	2201601	2308405	106804	-	-	-	-	[Plasmid conserved HP][transposase]	3-propionate degradation (MhpRABCDFET MhpEF MhpD), conserved HP, transposase, regulator (GntR, TetR, LysR, AraC), sugar and tartrate transporter (MFS), porin, 2-aminomuconate deaminase, 4-oxalocrotonate decarboxylase (DmpH), 2-hydroxymuconic semialdehyde dehydrogenase (DmpC), 2-aminophenol 1,6-dioxygenase,endoribonuclease L-PSP, putative aminophenol operon repressor, alcohol dehydrogenase, GTP cy…
10	2401323	2437290	35967	-	-	-	-	[none][none][none]	conserved HP, transcriptional regulator (LuxR, GntR, TetR), gamma-glutamyltransferase (ggt), amidohydrolase 3, ABC transporter, peptidase S8 and S53 (subtilisin, kexin, sedolisin), hydrolase, general secretion pathway (GspDNMLKJIHGFE), beta-glucosidase, mutidrug export protein (MepA)
11	2520458	2644620	124162	-	-	-	-	[Transposase][Transposase][int]	transcriptional regulator (LysR, MerR, ArsR, PbsX, AraC), conserved HP, two component regulatory system, Putative histidine kinase (HAMP region: chemotaxis sensory transducer), Putative diguanylate cyclase precursor (GGDEF containing), transposase Tn3 family (TnpA), serine-based site-specific recombinase activity (TnpR)(resolvase) mercury transposon Tn3 family, Mercuric resistance operon regulato…
12	2723457	2766627	43170	+	+	+	-	absent in P.syringae & P. fluorescens	conserved HP, type II secretion system, curli production and assembly, transporter (MFS family), regulator (LysR, AraC),
13	2792195	2908887	116692	+/-	+/-	+/-	-	[rhs]	conserved HP, ADP-ribosylglycohydrolase, RHS, HP with YD repeats, hippurate hydrolase, proline/glycine/betaine transporrt (MFS family), amidase, transcriptional regulator (IclR, LysR, PtxS, AraC), ABC transporter, oxidoreductase, CoA-transferase family III (CAIB/BAIF family protein), anhydrase (family III), putative tartrate transporter (MFS family), porin, gluconate dehydrogenase, epimerase (Kgu…
14	2968439	2976376	7937	-	-	-	-	[none][none][none]	putative asparagine synthase (Glutamine-hydrolyzing), Asp-tRNAAsn/Glu-tRNAGln amidotransferase A subunit, putative Acyl-coenzyme A synthetase, putative acyl carrier protein (ACP), putative prenyltransferase (beta subunit), putative phenylacetyl CoA ligase (Coenzyme F390 synthetase-like)
15	3022817	3039691	16874	-	-	-	-	[none][rhs][none]	short-chain dehydrogenase/reductase SDR, transcriptional regulator (AraC), Conserved HP, Rhs, DNA polymerase subunit C & D (UmuCD)
16	3176748	3185002	8254	-	-	+	-	[none][none][none]	malonate decarboxylation (mdcRMLHGEDCBA)
17	3207437	3230702	23265	+	+	+	-	absent in P. syringae	glycosyltransferase, exopolysaccharide, lipopolysaccharide, UDP-glucose epimerase
18	3322597	3400760	78163	+/-	+/-	+/-	-	[none][none][none]
	3322579	3335551	-	-	-	-	-	-	putative metal dependant hydrolase (EptA), conserved HP protein, putrescine/proton symporter (PotE), ABC transporter
	3335563	3357047	-	+	+	+	-	-	peptidase (M20/M25/M40 family), putative citrate transporter (MFS family), putative porin, transcriptional regulator (LysR), putative photolyase, conserved HP, outtermembrane ferric receptor siderophore, nickel ABC transporter (NikABCDE), transglutaminase-like superfamily domain protein
	3358098	3376302	-	+	+	-	-	-	chromate transporter, two component sensor/regulator system, conserved HP, putative long-chain-fatty-acid-CoA ligase, acetyltransferase, metallo-beta-lactamase protein, universal stress protein, alcohol dehydrogenase
	3374877	3381775	-	-	-	-	-	-	conserved HP, transcriptional regulator (LysR)
	3381902	3400760	-	-	-	-	-	-	conserved HP, acyl-CoA dehydrogenase, L-carnitine dehydratase/bile acid-inducible protein F (CoA-transferase family), HpcH/HpaI aldolase/citrate lyase family (beta subunit)(CitE), TRAP-Type C4-dicarboxylate transport system (DctPQM subunit), transcriptional regulator (LysR), gamma-glutamyltransferase (ggt), hydroxydechloroatrazine ethylaminohydrolase, RNA polymerase sigma 70, sodium/proton antipo…
19	3420672	3511459	90787	+/-	+/-	+/-	-	[none][transposase][none]
	3420672	3481691	-	-	-	-	-	-	transcriptional regulator (LysR, GntR, TetR, MarR), conserved HP, carboxymuconolactone decarboxylase (PcaC), cyanate aminohydrolase & anhydrase (CynSTR), lipase, transposase (IS5 family), alkylhydroperoxidase (AhpD), FMN-dependent NADH-azoreductase 4 (AzoR), GCN5-related N-acetyltransferase, Alkylhydroperoxidase (AhpD), partial transposase from the IS66 family, acetyltransferase, GNAT family, gly…
	3481711	3499771	-	+	+	-	-	-	conserved HP, putative 4-hydroxybenzoyl-CoA thioesterase, alcohol dehydrogenase, putative acyl-CoA dehydrogenase, 3-hydroxyacyl-CoA dehydrogenase family protein, transcriptional regulator (LysR), metallo-beta-lactamase family protein, major facilitator family transporter, putative acyl-CoA dehydrogenase, putative long-chain-fatty-acid--CoA ligase
	3499807	3511459	-	+	+	+	-	-	transporters (porin, citrate, C4-dicarboxylate (DctM), MFS), transcriptional regulator (LysR, MerR), putative sarcosine oxidase
20	3561462	3715690	154228	-	+/-	-	-	[none][rhs, IS][none]
	3561462	3628211	-	-	-	-	-	-	amidohydrolase family protein, putative protein chain release factor B, putative methyl-accepting chemotaxis sensory transducer with Pas/Pac sensor, conserved HP, putative diguanylate cyclase (GAF/GGDEF), putative diguanylate phosphodiesterase with EAL domain, alcohol dehydrogenase, transcriptional regulator (LysR, AraC, PucR), alkylhydroperoxidase (AhpD), glutaredoxin, ImpA-like protein, putativ…
	3627474	3681197	-	-	+	-	-	[none][transposase][none]	Putative Cobyrinic acid a,c-diamide synthase, Putative transcriptional regulator (XRE, MvaT), conserved HP, putative integrase regulator R protein, Single-stranded DNA-binding protein (SSB), DNA topoisomerase III (TopB), DNA repair protein (RadC), putative type IV B pilus protein (PilL), Lytic transglycosylase, Type IV secretory pathway (VirD4 components), putative Cytochrome b561 (CybB), two com…
	3681390	3715690	-	-	-	-	-	[none][transposase][int, tRNA-Gly]	conserved HP, 3-hydroxyacyl-CoA dehydrogenase type-II (Scu), enoyl-CoA hydratase (EchA), 3-ketoacyl-CoA thiolase 2, medium-chain-fatty-acid-CoA ligase (AlkK), L-carnitine dehydratase/bile acid-inducible protein F, long-chain specific acyl-CoA dehydrogenase, transcriptional regulator (AraC), short-chain dehydrogenase/reductase SDR, nitroreductase, acyl-CoA dehydrogenase-like, transposase from the …
21	3992949	4005137	12188	-	-	-	-	[Misc RNA, int][resolvase][Misc RNA]	phage integrase, conserved HP, putative protein (KilA), transcriptional regulator (XRE), putative resolvase-like protein, putative RNA-directed DNA polymerase (Reverse transcriptase)
22	4086890	4094579	7689	+	+	-	-	inserted into a flagellar biosynthesis cluster of genes	transcriptional regulator (GntR), D-alanine--D-alanine ligase A (DdlA), conserved HP, putative cystathionine beta-lyase, aminotransferase (class V)(NifS/LscS), putative D-alanine:D-alanine ligase
23	4121333	4136148	14815	-	-	-	-	[none][none][none]	N-acylneuraminate-9-phosphate synthase (flaR), acylneuraminate cytidylyltransferase, conserved HP, putative pyridoxal-phosphate-dependent aminotransferase, polysaccharide biosynthesis protein (UDP-glucose 4-epimerase), glycosyl transferase (family 2), cephalosporin hydroxylase, putative NDP-hexose methyltransferase protein, putative UDP-glucose-4-epimerase, putative SAM-dependent methyltransferas…
24	4165442	4176507	11065	-	-	-	-	[none][none][tRNA-Arg]	dTDP-6-deoxy-L-hexose 3-O-methyltransferase, conserved HP, Putative phytanoyl-CoA dioxygenase family protein, Putative transferase, Phytanoyl-CoA dioxygenase, methyltransferase type 11, conserved hypothetical protein (WbnG family), putative dTDP-6-deoxy-D-xylo-4-hexulose aminotransferase (viosamine synthase), glycosyl transferase family 2 (involved in cell wall biogenesis), DNA-specific endonucle…
25	4314526	4323723	9197	+	+	-	-	[Rhs][Rhs][Rhs]	conserved HP, four Rhs-family proteins
26	4351456	4393934	42478	-	-	-	-	[none][none][int, tRNA-Ser]	conserved HP, phage proteins
27	4455428	4469718	14290	+	-	+	phage 2	[Phage proteins]	putative bacteriophage signal peptide protein, putative pyocin R2_PP (lytic enzyme), putative pyocin R2_PP (tail formation GpD), tail protein X (GpX), putative pyocin R2_PP, tail formation protein gpU, putative pyocin R2_PP, tail length determination protein, conserved HP, putative pyocin R2_PP (tail tube protein GpFII), putative pyocin R2_PP, tail sheath protein gpFI, putative tail fiber protein…
28	4790924	4801987	11063	-	-	-	phage 3	[tRNA-Leu, int][phage protein][int]	phage integrase, conserved HP, putative phage transcriptional regulator (AlpA), putative virulence-associated protein E, putative ATP-dependent Clp protease proteolytic subunit, putative phage integrase, putative filamentation induced by cAMP protein Fic
29	4985060	5007563	22503	-	-	-	-	[none][transposase][int, tRNA-Thr]	Major facilitator family (MFS) drug efflux pump (Bcr/CflA family), conserved HP, AMP-dependent synthetase and ligase, taurine catabolism dioxygenase (TauD/TfdA family), transcriptional regulator (LysR, MarR, AraC), putative beta-ketoadipate enol-lactone (alpha/beta hydrolase), cyanate transport (MFS family)(CynX), transposase (IS256 family), 4-carboxymuconolactone decarboxylase (CMD)(PcaC), putat…
30	5448592	5455402	6810	-	-	-	-	[tRNA-Thr, int]	phage integrase, conserved HP, phage integrase, conserved protein of unknown function (containing TPR domain), transcriptional regulator (Cro/CI family)
31	5706900	5753604	46704	-	-	-	-	[none][ISPpu14][Tn7 transposition protein TnsDCBA]	HP, arsenical resistance (ArsRCBH), glyceraldehyde 3-phosphate dehydrogenase (Gap), permease of the major facilitator superfamily, carboxyphosphonoenolpyruvate phosphonomutase (BcpA), C4-dicarboxylate transport protein (DctA), mandelate racemase/muconate lactonizing enzyme, transcriptional regulator (LysR), chromate resistance (ChrFAB), nickel efflux MFS family (NreB), conserved HP, putative cati…
