# Supplementary material for: Comparative genomics and functional analysis of niche-specific adaptation in Pseudomonas putida
Source: FEMS Microbiol Rev. 2010 Aug 26;35(2):299–323. doi: 10.1111/j.1574-6976.2010.00249.x (PMC3056050; doi:10.1111/j.1574-6976.2010.00249.x)
Supplement: Supplementary file 3 [file fmr0035-0299-SD3.xls]

## Sheet: Sheet3
	QUERY				SYNTONS				VS
	CDS in Syntons		BBH		Synton (Nb)	Synton size (gene Nb)			BBH		CDS in Syntons		CDS Nb	Genome
	Nb	%	Nb	%		Min	Avg	Max	Nb	%	Nb	%
W619	4250	77.43	4248	77.39	388	1	11.87	189	4248	80.91	4233	80.63	5250	F1
	4135	75.33	4130	75.24	379	1	11.82	232	4130	77.2	4115	76.92	5350	KT2440
	4111	74.9	4129	75.22	449	1	10.3	288	4129	76.35	4151	76.76	5408	GB-1
F1	4603	82.23	4544	81.17	344	1	14.87	371	4544	84.93	4599	85.96	5350	KT2440
	4458	79.64	4433	79.19	390	1	12.77	390	4433	81.97	4491	83.04	5408	GB-1
GB-1	4405	77.39	4338	76.21	447	1	11.14	563	4338	81.08	4357	81.44	5350	KT2440
Table S2. Putative orthologous relationships between the chromosomes of the four P. putida strains. Putative orthologous relations between two genomes are defined as gene couples satisfying the bi-directional best hit (BBH) criterion or a blastP alignment threshold, a minimum of 35% sequence identity on 80% of the length of the smallest protein. These relations are subsequently used to search for…
