# Supplementary material for: Comparative genomics and functional analysis of niche-specific adaptation in Pseudomonas putida
Source: FEMS Microbiol Rev. 2010 Aug 26;35(2):299–323. doi: 10.1111/j.1574-6976.2010.00249.x (PMC3056050; doi:10.1111/j.1574-6976.2010.00249.x)
Supplement: Supplementary file 4 [file fmr0035-0299-SD4.xls]

## Sheet: COG (ncbi)
Code	Description	Bacteria	Gamma proteobacteria	genus	F1	KT2440	GB-1	W619
-	Not in COGs	20.2	17.3	15.4	14.6	15.0	15.3	15.1
R	General function prediction only	10.5	10	11.2	11.1	11.2	11.2	11.4
E	Amino acid transport and metabolism	7.3	7.5	8.9	9.7	9.7	10.0	8.9
K	Transcription	6.0	6	7.5	7.9	7.7	8.1	7.6
S	Function unknown	6.1	6.6	6.9	6.9	6.8	6.7	7.1
T	Signal transduction mechanisms	4.0	4.1	5.5	5.5	5.4	5.5	5.7
P	Inorganic ion transport and metabolism	4.6	5	5.5	5.5	5.6	6.4	5.4
M	Cell wall/membrane biogenesis	4.4	4.7	4.3	4.7	4.5	4.3	4.7
C	Energy production and conversion	4.8	5.0	4.7	4.7	4.8	4.9	4.9
G	Carbohydrate transport and metabolism	5.0	5.3	4.1	4.2	4.0	4.0	4.2
J	Translation	4.3	4.2	3.2	3.3	3.0	3.0	3.2
I	Lipid transport and metabolism	2.9	2.4	3.3	3.3	3.1	2.8	3.2
Q	Secondary metabolites biosynthesis, transport and catabolism	2.3	1.9	2.7	2.7	2.5	2.3	2.5
O	Posttranslational modification, protein turnover, chaperones	2.9	3.3	3.0	3.0	3.0	2.8	2.9
H	Coenzyme transport and metabolism	3.0	3.1	2.8	2.8	2.8	2.8	2.8
L	Replication, recombination and repair	4.8	5.4	3.5	2.9	4.1	3.3	3.2
U	Intracellular trafficking and secretion	1.8	2.4	2.2	1.9	1.8	1.7	2.1
N	Cell motility	1.5	2.1	2.3	2.0	1.9	1.8	2.2
F	Nucleotide transport and metabolism	1.8	1.7	1.5	1.4	1.4	1.4	1.5
V	Defense mechanisms	1.3	1.1	1.0	1.1	1.0	0.9	0.9
D	Cell cycle control, mitosis and meiosis	0.8	0.8	0.6	0.7	0.7	0.6	0.6
B	Chromatin structure and dynamics	0.03	0.01	0.03	0.03	0.03	0.06	0.03
A	RNA processing and modification	0.01	0.03	0.02	0.01	0.02	0.02	0.02
Y	Nuclear structure	0	0.0	0.0	0.0	0.0	0.0	0.0
Z	Cytoskeleton	0.01	0.01	0.0	0.0	0.0	0.0	0.0
W	Extracellular structures	0.02	0.03	0.0	0.0	0.0	0.0	0.0
Table S3. Comparative analysis of the functional group distribution among bacteria, Gamma-Proteobacteria, Pseudomonas, and the four P. putida strains (KT2440, F1, GB-1 and W619), based on Clusters of Orthologous Groups of proteins (COGs) classification. The data were provided as a percentage of proteins in one specific functional group in function of the total number of predicted proteins. Data s…
