# Supplementary material for: Comparative genomics and functional analysis of niche-specific adaptation in Pseudomonas putida
Source: FEMS Microbiol Rev. 2010 Aug 26;35(2):299–323. doi: 10.1111/j.1574-6976.2010.00249.x (PMC3056050; doi:10.1111/j.1574-6976.2010.00249.x)
Supplement: Supplementary file 5 [file fmr0035-0299-SD5.xls]

## Sheet: incomplete IS
Family/Group	KT2440
IS3/IS3	PP_4419-4420
IS3/IS51	PP_4444-4445
IS3/IS407	PP_2975
IS5/IS5	PP_3793 PP_4086
IS5/IS427	PP_3674 PP_4408
IS630	PP_4459
	F1
IS3/IS51	Pput_1373
IS5/IS5	Pput_1856 Pput_3568 Pput_1779
IS256	Pput_1374
IS110	Pput_1046 Pput_1261 Pput_1426 Pput_2597 Pput_3883 Pput_4991
	GB-1
IS5/IS5	PputGB1_4749 PputGB1_4823
IS66	PputGB1_1224
	W619
IS1182	PputW6191976-1917
IS5/IS5	PputW6193099
IS21	PputW6193262
IS630	PputW6192535
IS66	PputW619 2353 PSEPW_3538 PSEPW_2393 PSEPW_3268
IS256	PputW6194525
Table S4. Incomplete or truncated remnants of IS elements identified among the genomes of P. putida KT2440, W619, F1 and GB-1. Conserved IS elements between the P. putida strains were identified using the IS Finder (http://www-is.biotoul.fr/) database and blast searches.
