# Supplementary material for: Comparative genomics and functional analysis of niche-specific adaptation in Pseudomonas putida
Source: FEMS Microbiol Rev. 2010 Aug 26;35(2):299–323. doi: 10.1111/j.1574-6976.2010.00249.x (PMC3056050; doi:10.1111/j.1574-6976.2010.00249.x)
Supplement: Supplementary file 6 [file fmr0035-0299-SD6.xls]

## Sheet: Sheet1
Product	KT2440	F1	GB-1	W619
N-methylproline demethylase, putative	PP_4753	-	-	-
aminopeptidase, putative	PP_4752	-	-	-
vanillin dehydrogenase	PP_3357	Pput_2401	-	PputW619_2048
vanillate O-demethylase oxidoreductase	PP_3737	Pput_2026	PputGB1_2169	PputW619_2044
vanillate demethylase A	PP_3736	Pput_2027	PputGB1_2170	PputW619_2045
alpha-ketoglutarate-dependent taurine dioxygenase	PP_0230	Pput_0245	PputGB1_0254	PputW619_4982
dioxygenase, TauD/TfdA family	PP_0169	Pput_0190	PputGB1_0188	PputW619_5058
dioxygenase, TauD/TfdA family	PP_4466	-	-	-
xenobiotic reductase B	PP_0920	Pput_0959	PputGB1_4468	PputW619_0986
quinate dehydrogenase (pyrroloquinoline-quinone), putative	PP_3569	Pput_2205	PputGB1_2352	PputW619_2956
protocatechuate 3,4-dioxygenase, beta subunit (PcaH)	PP_4656	Pput_4518	PputGB1_4651	PputW619_0780
protocatechuate 3,4-dioxygenase, alpha subunit (PcaG)	PP_4655	Pput_4517	PputGB1_4650	PputW619_0781
3-oxoadipate CoA-transferase, subunit B (PcaJ)	PP_3952	Pput_1870 Pput_5290	PputGB1_3594	PputW619_2596
3-oxoadipate CoA-transferase, subunit A (PcaI)	PP_3951	Pput_1871 Pput_5289	PputGB1_3593	PputW619_2597
4-carboxymuconolactone decarboxylase (PcaC)	PP_1381	Pput_4342	PputGB1_4433	PputW619_1021
3-oxoadipate enol-lactone hydrolase	PP_1380	Pput_4343	PputGB1_4434	PputW619_1020
3-carboxy-cis,cis-muconate cycloisomerase (PcaB)	PP_1379	Pput_4344	PputGB1_4435	PputW619_1019
1,3-propanediol dehydrogenase (DhaT)	PP_2803	-	-	-
Bacterial regulatory proteins, TetR family	PP_5006	Pput_4880	PputGB1_5056	PputW619_0458
poly(3-hydroxyalkanoate) polymerase 2 (PhaC)	PP_5005	Pput_4879	PputGB1_5055	PputW619_0459
poly(3-hydroxyalkanoate) depolymerase (PhaZ)	PP_5004	Pput_4877	PputGB1_5054	PputW619_0460
poly(3-hydroxyalkanoate) polymerase 1 (PhaA)	PP_5003	Pput_4878	PputGB1_5053	PputW619_0461
transcriptional repressor for phenylacetic acid degradation (PaaX)	PP_3286	Pput_2473	PputGB1_2610	PputW619_2623
regulatory phaM protein (PaaY)	PP_3285	Pput_2474	PputGB1_2611	PputW619_2624
enoyl-CoA hydratase/isomerase (PhaA)	PP_3284	Pput_2475	PputGB1_2612	PputW619_2625
enoyl-CoA hydratase/isomerase (PhaB)	PP_3283	Pput_2476	PputGB1_2613	PputW619_2626
3-hydroxyacyl-CoA dehydrogenase (PhaC)(PaaC)	PP_3282	Pput_2477	PputGB1_2614	PputW619_2627
phenylacetic acid degradation protein (PaaD)	PP_3281	Pput_2478	PputGB1_2615	PputW619_2628
beta-ketoadipyl CoA thiolase (PcaF)	PP_3280	Pput_2479	PputGB1_2616	PputW619_2629
phenylacetyl-CoA ligase (PaaF)	PP_3279	Pput_2480	PputGB1_2617	PputW619_2630
ring-hydroxylation complex protein 1 (PaaG)	PP_3278	Pput_2481	PputGB1_2618	PputW619_2631
ring-oxydation complex protein 2 (PaaH)	PP_3277	Pput_2482	PputGB1_2619	PputW619_2632
phenylacetic acid degradation, subunit of multicomponent oxygenase (PaaI)	PP_3276	Pput_2483	PputGB1_2620	PputW619_2633
ring-hydroxylation complex protein 3 (PaaJ)	PP_3275	Pput_2484	PputGB1_2621	PputW619_2634
ring-hydroxylation complex protein 4 (PaaK)	PP_3274	Pput_2485	PputGB1_2622	PputW619_2635
conserved protein of unknown function	PP_3273	Pput_2486	PputGB1_2623	PputW619_2636
phenylacetic acid transporter (PhaJ)	PP_3272	Pput_2487	PputGB1_2624	PputW619_2637
phenylacetic acid-specific porin (PhaK)	PP_3271	Pput_2488	PputGB1_2625	PputW619_2638
bifunctional aldehyde dehydrogenase/enoyl-CoA hydratase (PaaN)	PP_3270	Pput_2489	PputGB1_2626	PputW619_2639
maleate cis-trans isomerase	PP3942	Pput_1895	PputGB1_3577	PputW619_2142
arylsulfatase, putative	PP3352	Pput_2406	-	PputW619_2053
arylesterase, putative	PP5253	Pput_5163	-	PputW619_0220
phenylalanine-4-hydroxylase	PP4490	Pput_1424	PputGB1_3995	PputW619_3779
4-hydroxybenzoate 3-monooxygenase (PobA)	PP3537	Pput_2237	PputGB1_2387	PputW619_1946
peptidase, M20/M25/M40 family	PP2704	Pput_3048	PputGB1_3083	PputW619_2995
alkansulfonate monooxygenase	PP3219	-	PputGB1_2534	-
sulfonate monooxygenase	PP2765	Pput_2989	PputGB1_1798	-
organosulfonate utilization protein (SsuF)	PP0241	Pput_0256	PputGB1_0265	PputW619_4971
sulfonate ABC transporter, ATP-binding subunit (SsuB)	PP0240	Pput_0255	PputGB1_0264	PputW619_4972
sulfonate ABC transporter, permease protein (SsuC)	PP0239	Pput_0254	PputGB1_0263	PputW619_4973
organosulfonate monooxygenase (SsuD)	PP0238	Pput_0253	PputGB1_0262	PputW619_4974
sulfonate ABC transporter, periplasmic sulfonate-binding protein (SsuA)	PP0237	Pput_0252	PputGB1_0261	PputW619_4975
NADH-dependent FMN reductase (SsuE)	PP0236	Pput_0251	PputGB1_0260	PputW619_4976
benzoate dioxygenase, alpha subunit (BenA)	PP3161	Pput_2554	PputGB1_2688	PputW619_2710
benzoate dioxygenase, beta subunit (BenB)	PP3162	Pput_2553	PputGB1_2687	PputW619_2709
benzoate dioxygenase, ferredoxin reductase component (BenC)	PP3163	Pput_2552	PputGB1_2686	PputW619_2708
cis-diol dehydrogenase (BenD)	PP3164	Pput_2551	PputGB1_2685	PputW619_2707
benzoate MFS transporter (BenK)	PP3165	Pput_2550	PputGB1_2684	PputW619_2706
catechol 1,2-dioxygenase (CatA)	PP3166	Pput_2549	PputGB1_2683	PputW619_2703
benzoate transport protein (BenE)	PP3167	Pput_2548	PputGB1_2682	PputW619_2702
benzoate-specific porin (BenF)	PP3168	Pput_2547	PputGB1_2681	PputW619_2701
catechol 1,2-dioxygenase (CatA)	PP3713	Pput_2055	PputGB1_2206 PputGB1_3313	-
muconolactone isomerase (CatC)	PP3714	Pput_2054	PputGB1_2205	PputW619_2704
muconate cycloisomerase (CatB)	PP3715	Pput_2053	PputGB1_2204	PputW619_2705
conifer aldehyde dehydrogenase, putative	PP5120	Pput_4494	PputGB1_5170	PputW619_0345
xenobiotic reductase A (XenA)	PP1254	Pput_1281	PputGB1_4137	PputW619_3913
xenobiotic reductase, putative	PP1478	Pput_4243	PputGB1_1086	PputW619_4139
xenobiotic reductase, putative	PP2489	-	-	-
isoquinoline 1-oxidoreductase, alpha subunit, putative	PP3621	Pput_2112	PputGB1_2296	PputW619_2833
isoquinoline 1-oxidoreductase, beta subunit, putative	PP3622	Pput_2111	PputGB1_2295	PputW619_2834
isoquinoline 1-oxidoreductase, alpha subunit, putative	PP2477	-	-	-
isoquinoline 1-oxidoreductase, beta subunit, putative	PP2478	-	-	-
acyl-CoA dehydrogenase, ferrulic acid biotransformation protein, putative	PP3354	Pput_2404	-	PputW619_2051
beta-ketothiolase	PP3355	Pput_2403	-	PputW619_2050
feruloyl-CoA-synthetase	PP3356	Pput_2402	-	PputW619_2049
vanillin dehydrogenase	PP3357	Pput_2401	-	PputW619_2048
enoyl-CoA hydratase/aldolase	PP3358	Pput_2400	-	PputW619_2047
RND family efflux transporter MFP subunit(SepA/TtgA)	PP1386	Pput_2867	PputGB1_4427	PputW619_1026
hydrophobe/amphiphile efflux-1 (HAE1) family protein (SepB/TtgB)	PP1385	Pput_2868	PputGB1_4428	PputW619_1025
RND efflux system outer membrane lipoprotein (SepC/TtgC)	PP1384	Pput_2869	PputGB1_4429	PputW619_1024
response regulator(TodT)	-	Pput_2871	-	-
multi-sensor signal transduction histidine kinase (TodS)	-	Pput_2872	-	-
3-methylcatechol 2,3-dioxygenase (TodE)	-	Pput_2876	-	-
Cis-toluene dihydrodiol dehydrogenase (TodD)	-	Pput_2877	-	-
aromatic-ring-hydroxylating dioxygenase, ferredoxin reductase subunit (TodA)	-	Pput_2878	-	-
ferredoxin(TodB)	-	Pput_2879	-	-
toluene dioxygenase (TodC2)	-	Pput_2880	-	-
toluene dioxygenase (TodC1)	-	Pput_2881	-	-
2-hydroxy-6-oxo-2,4-heptadienoate hydrolase (TodF)	-	Pput_2882	-	-
membrane protein involved in aromatic hydrocarbon degradation (TodX)	-	Pput_2883	-	-
enoly-coenzyme A hydratase	-	Pput_2887	-	-
3-hydroxyphenylpropionic acid transporter (MhpT)	-	-	-	PputW619_1985
4-hydroxy-2-oxovalerate aldolase (CmtG/MhpE)	-	Pput_2888	-	PputW619_1984 PputW619_2007
acetaldehyde dehydrogenase (CmtH/MhpF)	-	Pput_2889	-	PputW619_1983 PputW619_2008
2-hydroxypenta-2,4-dienoate hydratase (CmtF/MhpD)	-	Pput_2890	-	PputW619_1982 PputW619_2011
2-hydroxy-6-ketonona-2,4-dienedioic acid hydrolase (MhpC)	-	-	-	PputW619_1981
2,3-dihydroxyphenylpropionate 1,2-dioxygenase (MhpB)	-	-	-	PputW619_1980
3-(3-hydroxy-phenyl)propionate hydroxylase (MhpA)	-	-	-	PputW619_1979
Mhp operon transcriptional activator (MhpR)	-	-	-	PputW619_1978
HOMODA hydrolase (CmtE)	-	Pput_2891	-	-
protein of unknown function (CmtI)	-	Pput_2892	-	-
HCOMODA decarboxylase (CmtD)	-	Pput_2893	-	-
p-cumate dioxygenase ferredoxin subunit (CmtAd)	-	Pput_2894	-	-
2,3-dihydroxy-2,3-dihydro-p-cumate dehydrogenase (CmtB)	-	Pput_2895	-	-
2,3-dihydroxy-p-cumate-3,4-dioxygenase (CmtC)	-	Pput_2896	-	-
p-cumate dioxygenase small subunit (CmtAc)	-	Pput_2897	-	-
p-cumate dioxygenase large subunit (CmtAb)	-	Pput_2898	-	-
p-cumate dioxygenase ferredoxin reductase subunit (CmtAa)	-	Pput_2899	-	-
acetyl-coenzyme A synthetase (CymE)	-	Pput_2900	-	-
outer membrane protein (CymD)	-	Pput_2901	-	-
p-cymene monooxygenase reductase subunit (CymAb)	-	Pput_2902	-	-
p-cymene monooxygenase (CymAa)	-	Pput_2903	-	-
p-cumic aldehyde dehydrogenase (CymC)	-	Pput_2904	-	-
p-cumic alcohol dehydrogenase (CymB)	-	Pput_2905	-	-
regulatory protein for cym and cmt operons (CymR)	-	Pput_2908	-	-
Table S5. Complete overview of putative genes involved in the degradation of aromatic compounds identified on the genomes of P. putida W619, KT2440, F1 and GB-1.
