# Supplementary material for: Comparative genomics and functional analysis of niche-specific adaptation in Pseudomonas putida
Source: FEMS Microbiol Rev. 2010 Aug 26;35(2):299–323. doi: 10.1111/j.1574-6976.2010.00249.x (PMC3056050; doi:10.1111/j.1574-6976.2010.00249.x)
Supplement: Supplementary file 7 [file fmr0035-0299-SD7.xls]

## Sheet: Sheet1
Product	GB-1	F1	KT2440	W619
integral membrane sensor signal transduction histidine kinase (MnxS1)	PputGB1_2519	Pput_2341	PP3421	PputW619_2790
integral membrane sensor signal transduction histidine kinase (MnxS2)	PputGB1_2520	Pput_2342	PP3420	PputW619_2789
two component, sigma54 specific, Fis family transcriptional regulator (MnxR)	PputGB1_2521	Pput_2343	PP3419	PputW619_2788
Mn2+ multicopper oxidase (CumA)	PputGB1_1031	Pput_1075	PP1034	PputW619_4192
putative multicopper oxidase (MnxG)	PputGB1_2447	Pput_2281	PP3490	PputW619_2456
general secretion pathway protein G (xcmT1)	PputGB1_2517	Pput_2339	PP3423	PputW6172792
multicopper oxidase type 2	PputGB1_2665	Pput_2532	PP3184	-
Table S6. Putative genes involved in Mn(II) oxidation identified on the genomes of P. putida W619, KT2440, F1 and GB-1.
