# Supplementary material for: Comparative genomics and functional analysis of niche-specific adaptation in Pseudomonas putida
Source: FEMS Microbiol Rev. 2010 Aug 26;35(2):299–323. doi: 10.1111/j.1574-6976.2010.00249.x (PMC3056050; doi:10.1111/j.1574-6976.2010.00249.x)
Supplement: Supplementary file 8 [file fmr0035-0299-SD8.xls]

## Sheet: Sheet1
Gene	Product	W619	KT2440	F1	GB-1
fur	transcriptional repressor for ferric uptake	PputW619_0702	+	+	+
sodB	superoxide dismutase [Fe]	PputW619_0981	+	+	+
bfrB	bacterioferritin	PputW619_1111	+	+	+
-	putative bacterioferritin-associated ferredoxin Bfd	PputW619_1112	+	+	+
-	putative peroxiredoxin (alkyl hydroperoxide reductase C)	PputW619_1113	+	+	+
-	putative glutathione peroxidase	PputW619_1244	+	+	+
fumC	fumarase C (fumarate hydratase Class II)	PputW619_1362	+	+	+
ohr	organic hydroperoxide resistance protein	PputW619_1469	+	+	+
ohrR	organic hydroperoxide resistance transcriptional regulator	PputW619_1470	+	+	+
msrB	peptide methionine sulfoxide reductase	PputW619_1482	+	+	+
-	putative glutathione peroxidase	PputW619_1483	+	+	+
acnA	aconitate hydratase 1	PputW619_1631	+	+	+
cpo	non-heme chloroperoxidase	PputW619_1844	+	+	+
katB	catalase (hydroperoxidase II)	PputW619_2032	-	-	-
katG	catalase; hydroperoxidase HPI(I)	PputW619_2235	+	+	+
-	putative catalase	PputW619_2390	+	+	+
sodC	superoxide dismutase,(Cu-Zn)	PputW619_2485	-	-	-
-	putative peroxide resistance protein PerR	PputW619_2615	-	-	-
tpx	thiol peroxidase	PputW619_2803	+	+	+
-	alkylhydroperoxidase AhpD core	PputW619_3104	-	+/-	+/-
-	alkylhydroperoxidase AhpD core	PputW619_3108	-	+/-	+/-
ahpF	alkyl hydroperoxide reductase subunit F	PputW619_3186	+	+	+
ahpC	alkyl hydroperoxide reductase	PputW619_3187	+	+	+
gor	glutathione oxidoreductase, nucleotide-binding	PputW619_3188	+	+	+
-	alkylhydroperoxidase AhpD domain protein	PputW619_3238	+	+	-
-	glutaredoxin	PputW619_3239	+	+	-
-	putative peroxiredoxin Bcp	PputW619_3977	+	+	+
-	putative DNA-binding stress protein, Dps family	PputW619_4005	+	+	+
fpr	ferredoxin, NADP+ reductase	PputW619_4021	+	+	+
fdxA	ferredoxin	PputW619_4051	+	+	+
sodA	superoxide dismutase [Mn]	PputW619_4269	+	+	+
fumC	fumarate hydratase class II	PputW619_4271	+	+	+
hmp	flavohemoprotein	PputW619_4378	+	+	+
norR	anaerobic nitric oxide reductase transcription regulator NorR	PputW619_4379	+	+	+
bfrA	bacterioferritin	PputW619_4721	+	+	+
katA	catalase (hydroperoxidase II)KatA	PputW619_4722	+	+	+
lsfA	thiol-specific antioxidant protein LsfA	PputW619_4977	+	+	+
katE	hydroperoxidase II	PputW619_5113	+	+	+
Table S7. Putative genes involved in the oxidative stress responce in P. putida W619, KT2440, F1 and GB-1. P. putida W619 genome was used as the reference. The “+” and “-” indicate the presence and absence of homologs of genes in the compared genomes, respectively. “+/-” indicates that a putative gene with limited homology (<30% identity) was present on the genome.
