# Supplementary material for: Comparative genomics and functional analysis of niche-specific adaptation in Pseudomonas putida
Source: FEMS Microbiol Rev. 2010 Aug 26;35(2):299–323. doi: 10.1111/j.1574-6976.2010.00249.x (PMC3056050; doi:10.1111/j.1574-6976.2010.00249.x)
Supplement: Supplementary file 9 [file fmr0035-0299-SD9.xls]

## Sheet: Sheet1
Gene	Product	W619	KT2440	F1	GB-1
tonB	ferric siderophore transport system, periplasmic binding protein	PputW619_0165	+	+	+
exbD	solvent/drug/ferric siderophore transport protein ExbD	PputW619_0166	+	+	+
exbB	solvent/drug/ferric siderophore transport protein ExbB	PputW619_0167	+	+	+
tonB	putative TonB-like protein	PputW619_0295	-	-	+
exbB	putative solvent/drug/ferric siderophore transport protein ExbB	PputW619_0296	-	-	+
exbD	putative solvent/drug/ferric siderophore transport protein ExbD	PputW619_0297	-	-	+
pfeS	sensor protein PfeS	PputW619_0584	+	+	+
-	putative transcriptional regulator PfeR	PputW619_0585	+	+	+
-	TonB-dependent ferric siderophore receptor	PputW619_0586	+	+	+
fur	transcriptional repressor for ferric uptake	PputW619_0702	+	+	+
-	putative iron ABC transporter, periplasmic iron-binding protein	PputW619_0745	+	+	+
-	putative iron ABC transporter, permease protein	PputW619_0746	+	+	+
-	putative iron ABC transporter, ATP-binding protein	PputW619_0747	+	+	+
-	putative RNA polymerase sigma-70 factor, ECF subfamily	PputW619_0856	+	+	+
-	putative transmembrane sensor, FecR family	PputW619_0857	+	+	+
-	putative TonB-dependent ferric siderophore receptor	PputW619_0858	+	+	+
-	putative TonB-dependent receptor	PputW619_1083	+	+	+
-	putative iron-chelator utilization protein	PputW619_1086	+	+	+
-	putative phosphopantetheinyl transferase component of siderophore synthetase	PputW619_1195	+	+	+
-	putative TonB-dependent ferric siderophore receptor	PputW619_1460	+	+	+
fepA	outer membrane ferric enterobactin receptor	PputW619_1716	+	+	+
-	putative iron uptake protein	PputW619_1717	-	-	+
-	Putative uncharacterized iron-regulated membrane protein	PputW619_1718	-	-	+
-	putative iron uptake protein	PputW619_1719	-	-	+
-	putative esterase precursor	PputW619_1825	-	-	-
-	TonB-dependent ferric siderophore receptor	PputW619_1826	+/-	+/-	+/-
-	putative transmembrane sensor, FecR family	PputW619_1827	+/-	-	+/-
fecI	RNA polymerase sigma-70 factor, ECF subfamily	PputW619_1828	+	+	+
-	putative TonB-dependent ferric siderophore receptor	PputW619_1856	+	+	+
-	putative iron ABC transporter, ATP-binding protein	PputW619_1927	+	+	+
-	putative iron ABC transporter, permease protein	PputW619_1928	+	+	+
-	putative iron ABC transporter, periplasmic iron-binding protein	PputW619_1929	+	+	+
-	putative TonB-dependent ferric siderophore receptor	PputW619_1931	+	+	+
-	pyoverdine synthetase, thioesterase component (NRPS)	PputW619_2084	+	+	+
-	putative transmembrane sensor, FecR family	PputW619_2076	+	+	+
-	putative TonB-dependent ferric siderophore receptor	PputW619_2121	+	+/-	+/-
-	putative TonB-dependent ferric siderophore receptor	PputW619_2891	+	+	-
-	putative TonB-dependent ferric siderophore receptor	PputW619_3002	+	+	+
fecI	RNA polymerase sigma-70 factor, ECF subfamily	PputW619_3476	+/-	+/-	+/-
-	putative transmembrane sensor, FecR family	PputW619_3477	+/-	+/-	+/-
-	putative TonB-dependent ferric siderophore receptor	PputW619_3478	+/-	+/-	+/-
pvdE	pyoverdine ABC export system, permease/ATP-binding protein	PputW619_3540	+	+	+
-	Putative pyoverdine sidechain peptide synthetase (part 1) (NRPS)	PputW619_3541	+/-	+/-	+/-
-	Putative pyoverdine sidechain peptide synthetase (part 2) (NRPS)	PputW619_3542	+/-	+/-	+/-
fpvA	TonB-dependent ferric siderophore receptor	PputW619_3544	+/-	+/-	+/-
-	Putative non-ribosomalpeptide synthetase	PputW619_3545	-	+	-
-	Putative pyoverdine sidechain peptide synthetase (NRPS)	PputW619_3546	+/-	+/-	+/-
psvA/psvL	pyoverdine synthetase A (non-ribosomal peptide biosynthesis)	PputW619_3562	+	+	+
pfrI/ pvdS	sigma factor regulator	PputW619_3563	+	+	+
pvdZ	siderophore biosynthesis protein	PputW619_3564	+	+	+
-	putative RNA polymerase sigma-70 factor, ECF subfamily	PputW619_4216	+	+	+
-	putative transmembrane sensor, FecR family	PputW619_4217	+	+	+
phuR	putative TonB-dependent heme receptor	PputW619_4218	+	+	+
-	putative FecA-like outer membrane receptor	PputW619_4311	+	+	+
-	putative transmembrane sensor, FecR family	PputW619_4312	+	+	+
-	putative RNA polymerase sigma-70 factor, ECF subfamily	PputW619_4313	+	+	+
-	putative PKHD-type hydroxylase; iron-uptake factor	PputW619_4316	+	+	+
-	putative TonB-dependent ferric siderophore receptor	PputW619_4317	+	+	+
-	putative sulfite reductase flavoprotein; iron-regulated membrane protein	PputW619_4318	+	+	+
-	RNA polymerase sigma-70 factor, ECF subfamily	PputW619_4479	+	+	+
-	putative transmembrane sensor, FecR family	PputW619_4480	+	+	+
-	TonB-dependent ferric siderophore receptor	PputW619_4481	+/-	+/-	+/-
fecR	putative transmembrane sensor, FecR family	PputW619_4484	+	+	+
-	TonB-dependent copper receptor	PputW619_4630	+	+	+
-	putative iron ABC transporter, periplasmic iron-binding protein	PputW619_4671	+	+	+
-	putative iron ABC transporter, permease protein	PputW619_4672	+	+	+
-	putative RNA polymerase sigma-70 factor, ECF subfamily	PputW619_4850	+	+	+
-	putative transmembrane sensor, FecR family	PputW619_4851	+	+	+
-	putative TonB-dependent ferric siderophore receptor	PputW619_4852	+	+	+
-	putative iron-regulated membrane protein	PputW619_4853	+	+	+
-	putative TonB-dependent receptor	PputW619_5001	-	-	+
-	putative iron ABC transporter, permease protein	PputW619_5020	+	+	+
-	putative iron ABC transporter, periplasmic iron-binding protein	PputW619_5021	+	+	+
Table S8. Putative genes involved in siderophore synthesis and iron uptake. The P. putida W619 genome was used as reference. The “+” and “-” indicated the presence and absence of homologs of genes in the compared genome, respectively. “+/-”indicates that a putative gene with limited homology (<30% identity) was present on the genome.
