# Supplementary material for: Comparative genomics and functional analysis of niche-specific adaptation in Pseudomonas putida
Source: FEMS Microbiol Rev. 2010 Aug 26;35(2):299–323. doi: 10.1111/j.1574-6976.2010.00249.x (PMC3056050; doi:10.1111/j.1574-6976.2010.00249.x)
Supplement: Supplementary file 10 [file fmr0035-0299-SD10.xls]

## Sheet: Sheet1
Gene	Product	W619	F1	KT2440	GB-1
-	cytoplasmic domain of flagellar FhlB-like protein	PputW619_3655	Pput_1538	PP_4329	PputGB1_3898
cheW	purine-binding chemotaxis protein CheW	PputW619_3658	Pput_1535	PP_4332	PputGB1_3901
-	putative cheW-like protein	PputW619_3659	Pput_1534	PP_4333	PputGB1_3902
motB	flagellar motor protein MotB	PputW619_3661	Pput_1532	PP_4335	PputGB1_3904
motA	flagellar motor protein MotA	PputW619_3662	Pput_1531	PP_4336	PputGB1_3905
cheB	protein-glutamate methylesterase CheB	PputW619_3663	Pput_1530	PP_4337	PputGB1_3906
cheA	chemotaxis histidine kinase CheA	PputW619_3664	Pput_1529	PP_4338	PputGB1_3907
cheZ	chemotactic response, CheY protein phophatase	PputW619_3665	Pput_1528	PP_4339	PputGB1_3908
cheY	chemotaxis protein CheY	PputW619_3666	Pput_1527	PP_4340	PputGB1_3909
fliA	sigma factor FliA	PputW619_3667	Pput_1526	PP_4341	PputGB1_3910
fleN	flagellar number regulator FleN	PputW619_3668	Pput_1525	PP_4342	PputGB1_3911
flhF	flagellar biosynthetic protein FlhF	PputW619_3669	Pput_1524	PP_4343	PputGB1_3912
flhA	export protein for flagellar biosynthesis	PputW619_3670	Pput_1523	PP_4344	PputGB1_3913
flhB	flagellar biosynthetic protein FlhB	PputW619_3678	Pput_1514	PP_4352	PputGB1_3914
fliR	flagellar biosynthetic protein FliR	PputW619_3679	Pput_1513	PP_4353	PputGB1_3915
fliQ	flagellar biosynthetic protein FliQ	PputW619_3680	Pput_1512	PP_4354	PputGB1_3916
fliP	flagellar biosynthetic protein FliP	PputW619_3681	Pput_1511	PP_4355	PputGB1_3917
fliO	flagellar assembly protein FliO	PputW619_3682	Pput_1510	PP_4356	PputGB1_3918
fliN	flagellar motor switch protein FliN	PputW619_3683	Pput_1509	PP_4357	PputGB1_3919
fliM	flagellar motor switch protein FliM	PputW619_3684	Pput_1508	PP_4358	PputGB1_3920
fliL	flagellar protein FliL	PputW619_3685	Pput_1507	PP_4359	PputGB1_3921
fliK	flagellar hook-length control protein FliK	PputW619_3686	Pput_1506	PP_4361	PputGB1_3922
fliJ	flagellar protein FliJ	PputW619_3690	Pput_1502	PP_4365	PputGB1_3926
fliI	flagellum-specific ATP synthase	PputW619_3691	Pput_1501	PP_4366	PputGB1_3927
fliH	flagellar assembly protein FliH	PputW619_3692	Pput_1500	PP_4367	PputGB1_3928
fliG	flagellar biosynthesis; component of motor switching and energizing FliG	PputW619_3693	Pput_1499	PP_4368	PputGB1_3929
fliF	flagellar basal-body M-ring protein FliF	PputW619_3694	Pput_1498	PP_4369	PputGB1_3930
fliE	flagellar basal-body component FliE	PputW619_3695	Pput_1497	PP_4370	PputGB1_3931
fleR	response regulator FleR	PputW619_3696	Pput_1496	PP_4371	PputGB1_3932
fleS	sensory box histidine kinase FleS	PputW619_3697	Pput_1495	PP_4372	PputGB1_3933
fleQ	transcriptional regulator FleQ, sigma-54 dependant	PputW619_3698	Pput_1494	PP_4373	PputGB1_3934
-	putative flagellar protein, FliT	PputW619_3699	Pput_1493	PP_4374	PputGB1_3935
fliS	flagellin-specific chaperone FliS	PputW619_3700	Pput_1492	PP_4375	PputGB1_3936
fliD	flagellar cap protein	PputW619_3701	Pput_1491	PP_4376	PputGB1_3937
flaG	flagellar protein FlaG	PputW619_3702	Pput_1490	PP_4377	PputGB1_3938
fliC	type B flagellin	PputW619_3703	Pput_1489	PP_4378	PputGB1_3939
-	accessory factor (maf-5) involved in lateral flagella formation	PputW619_3705	-	-	-
flgL	flagellar hook-associated protein	PputW619_3721	Pput_1475	PP_4380	PputGB1_3941
flgK	flagellar hook-associated protein	PputW619_3722	Pput_1474	PP_4381	PputGB1_3942
flgJ	peptidoglycan hydrolase FlgJ	PputW619_3723	Pput_1473	PP_4382	PputGB1_3943
flgI	flagellar basal P-ring protein	PputW619_3724	Pput_1472	PP_4383	PputGB1_3944
flgH	flagellar basal-body outer-membrane L ring protein	PputW619_3725	Pput_1471	PP_4384	PputGB1_3945
flgG	flagellar basal-body rod protein FlgG	PputW619_3726	Pput_1470	PP_4385	PputGB1_3946
flgF	flagellar basal-body rod protein FlgF	PputW619_3727	Pput_1469	PP_4386	PputGB1_3947
flgE	flagellar hook protein FlgE	PputW619_3729	Pput_1467	PP_4388	PputGB1_3949
flgD	flagellar Basal-body rod modification protein FlgD	PputW619_3730	Pput_1466	PP_4389	PputGB1_3950
flgC	flagellar cell-proximal portion of basal-body rod FlgC	PputW619_3731	Pput_1465	PP_4390	PputGB1_3951
flgB	flagellar biosynthesis; cell-proximal portion of basal-body rod	PputW619_3732	Pput_1464	PP_4391	PputGB1_3952
cheR	chemotaxis protein methyltransferase CheR	PputW619_3733	Pput_1462	PP_4392	PputGB1_3953
-	putative chemotaxis protein CheV	PputW619_3734	Pput_1461	PP_4393	PputGB1_3954
flgA	flagella basal body P-ring formation protein FlgA	PputW619_3735	Pput_1460	PP_4394	PputGB1_3955
flgM	negative regulator of flagellin synthesis FlgM	PputW619_3736	Pput_1459	PP_4395	PputGB1_3956
-	putative flagella synthesis protein FlgN	PputW619_3737	Pput_1458	PP_4396	PputGB1_3957
-	putative flagellar motor MotB protein	PputW619_4696	Pput_4780	PP_4904	PputGB1_4957
-	putative flagellar motor MotA protein	PputW619_4697	Pput_4781	PP_4905	PputGB1_4958
-	putative flagellar basal body-associated protein FliL	PputW619_5032	Pput_5118	PP_5209	PputGB1_5270
Table S9. Putative genes involved in the motility of P. putida strains.
