# Supplementary material for: Comparative genomics and functional analysis of niche-specific adaptation in Pseudomonas putida
Source: FEMS Microbiol Rev. 2010 Aug 26;35(2):299–323. doi: 10.1111/j.1574-6976.2010.00249.x (PMC3056050; doi:10.1111/j.1574-6976.2010.00249.x)
Supplement: Supplementary file 11 [file fmr0035-0299-SD11.xls]

## Sheet: Sheet1
Gene	Product	W619(GI region)	KT2440	F1	GB-1
pilT	type IV pili twitching motility protein PilT	PputW619_0372	+	+	+
pilM	putative Type IV pili biogenesis protein PilM	PputW619_0383	+	+	+
PilN	Putative type IV pili biogenesis protein PilN	PputW619_0384	+	+	+
PilP	putative type IV pili biogenesis protein pilP	PputW619_0385	+	+	+
PilQ	putative type IV pili biogenesis protein PilQ	PputW619_0386	+	+	+
pilG	type IV pili response regulator PilG	PputW619_0472	+	+	+
pilH	type IV pili response regulator PilH	PputW619_0473	+	+	+
pilI	type IV pili signal transduction protein PilI	PputW619_0474	+	+	+
pilJ	type IV pili methyl-accepting chemotaxis transducer	PputW619_0475	+	+	+
pilL/chpA	type IV pili sensor histidine kinase/response regulator	PputW619_0476	+	+	+
	putative Flp pilus assembly protein CpaB	PputW619_0849(3)	-	-	-
	putative Flp/Fap pilin component	PputW619_0850(3)	-	-	-
pilZ	type IV pilus assembly PilZ	PputW619_1004	+	+	+
	putative Fimbrial protein precursor	PputW619_1498(7)	+	+	+
fimD	fimbrial biogenesis outer membrane usher protein	PputW619_1499(7)	+	+	+
	pili assembly chaperone	PputW619_1500(7)	+	+	+
fimA	putative type I fimbrial protein FimA	PputW619_1501(7)	+	+	+
pilZ	putative type IV pilus assembly PilZ	PputW619_1670	+	+	+
pilZ	putative type IV pilus assembly PilZ	PputW619_1681	+	+	+
csuB	putative type I pili protein CsuB	PputW619_1797	+	+	+
csuA/B	putative type I pili subunit CsuA/B protein	PputW619_1798	+	+	+
csuA/B	putative type I pili subunit CsuA/B protein	PputW619_1799	+	+	+
csuA/B	putative type I pili subunit CsuA/B protein	PputW619_1800	+	+	+
csuC	type I pili usher pathway chaperone CsuC	PputW619_1801	+	+	+
csuD	type I pili usher protein CsuD	PputW619_1802	+	+	+
csuE	type I pili protein CsuE	PputW619_1803	+	+	+
csgE	putative curli fiber operon CsgE	PputW619_2472(12)	+	+	+
csgF	putative curli assembly/transport component CsgF	PputW619_2473(12)	+	+	+
csgG	curli production assembly/transport component CsgG	PputW619_2474(12)	+	+	+
traX	putative onjugal transfer pilus acetylation protein	PputW619_2699	-	-	-
csgB	putative curli fiber surface-exposed nucleator CsgB	PputW619_2954	+	+	+
	putative curlin; signal peptide	PputW619_2955	-	+	+
pilL	putative type IV B pilus protein, PilL protein	PputW619_3300(20)	-	+	-
pilF	type IV pili biogenesis protein PilF	PputW619_4327	+	+	+
pilA	type IV pili prepilin PilA	PputW619_4536	+	+	+
pilC	type IV fimbrial assembly protein	PputW619_4537	+	+	+
pilD	type IV pili prepilin peptidase PilD/XcpA	PputW619_4538	+	+	+
pilE	type IV pili biogenesis protein PilE	PputW619_4551	+	+	+
pilX	type IV pilus assembly protein	PputW619_4552	+	+	+
pilW	type IV pilus assembly protein	PputW619_4553	+	+	+
fimT	type IV pili biogenesis protein	PputW619_4555	+	+	+
traX	putative conjugal transfer pilus acetylation protein	PputW619_5167(31)	-	-	-
	putative PilZ and HolB	PSEPW_1600	-	-	-
Table S10. Putative genes involved in the pili and curli fibers biosynthesis. The P. putida W619 genome was used as reference. The “+” and “-” indicated the presence and absence of homolog of genes in the compared genome, respectively. “+/-”indicates that a putative gene with limited homology (<30% identity) was present on the genome.
