# Supplementary material for: Comparative genomics and functional analysis of niche-specific adaptation in Pseudomonas putida
Source: FEMS Microbiol Rev. 2010 Aug 26;35(2):299–323. doi: 10.1111/j.1574-6976.2010.00249.x (PMC3056050; doi:10.1111/j.1574-6976.2010.00249.x)
Supplement: Supplementary file 12 [file fmr0035-0299-SD12.xls]

## Sheet: Sheet1
P. aeruginosa		P. putida GB-1	P. putida KT2440	P. putida W619	P. putida F1
HIS-I
PA074	ppkA	-	-	-	-
PA075	pppA	-	-	-	-
PA076	pppB	-	-	-	-
PA077	icmF1	-	-	-	-
PA078	dotU1	-	-	-	-
PA079	hsiJ1	PputGB1_3231	PP_4080 PP_2617	PputW6192503	Pput_2120
PA080	lip1	-	PP_4079	-	-
PA081	fha1	-	-	-	-
PA082	hsiA1	-	-	-	-
PA083	hsiB1	PputGB1_2764	PP_3100	PputW6192510	Pput_2622
PA084	hsiC1	PputGB1_2765 PputGB1_3225	PP_3095 PP_0625 PP_3316	PputW6192509 PputW6193260	Pput_2623 Pput_2126
PA085	hcp1	PputGB1_2776	PP_3089	PputW6192498	Pput_2634
PA086	hsiE1	-	-	-	-
PA087	hsiF1	PputGB1_2766	PP_3098	PputW6192508	Pput_2624
PA088	hsiG1	PputGB1_2767	PP_3097	PputW6192507	Pput_2625
PA089	hsiH1	PputGB1_2768	PP_3096	PputW6192506	Pput_2626
PA090	clpV1	PputGB1_2769 PputGB1_0671	PP_3095 PP_0625 PP_3316	PputW6192505	Pput_2627
PA091	vgrG1	PputGB1_2760	PP_3106	-	Pput_2618
HIS-II
PA1656	hsiA2	PputGB1_3222	PP_2626	PputW6193246	Pput_2129
PA1657	hsiB2	PputGB1_3224	PP_2624 PP_4074	PputW6193261	Pput_2127
PA1658	hsiC2	PputGB1_3225	PP_2623 PP_4075	PputW6193260 PputW6192509	Pput_2126 Pput_2623
PA1659	hsiF2	PputGB1_3226	PP_2622	PputW6193242	Pput_2125
PA1660	hsiG2	PputGB1_3227	PP_4077	PputW6193245	Pput_2124
PA1661	hsiH2	PputGB1_3228	PP_4078	-	Pput_2123
PA1662	clpV2	PputGB1_2769 PputGB1_0671	PP_3095 PP_0625 PP_3316	PputW6192505 PputW6193255 PputW6194545	Pput_2627 Pput_0665
PA1663	sfa2	-	-	-	-
PA1664	orfX	-	-	-	-
PA1665	fha2	-	-	-	-
PA1666	lip2	PputGB1_2770	PP_3094	PputW6193243	Pput_2628
PA1667	hsiJ2	-	PP_4080	-	-
PA1668	dotU2	PputGB1_3232	PP_2616	PputW6192502	Pput_2119
PA1669	icmF2	-	-	-	-
PA1670	stp1	-	-	-	-
PA1671	stk1	-	-	-	-
PA1511	vgrG2	PputGB1_3234	-	-	-
PA1512	hcp2	PputGB1_3233	PP_2615 PP_4082	PputW6193256	Pput_2118
HIS-III
PA2359	sfa3	PputGB1_3328 PputGB1_2162 PputGB1_3932	PP_2771 PP_5166 PP_4371	PputW6190299 PputW6193696 PputW6190737	Pput_2982 Pput_1496 Pput_5073
PA2360	hsiA3	-	-	-	-
PA2361	icmF3	-	-	-	-
PA2362	dotU3	-	-	-	-
PA2363	hsiJ3	-	-	-	-
PA2364	lip3	-	-	-	-
PA2365	hsiB3	PputGB1_2764	PP_3100	PputW6192510	Pput_2622
PA2366	hsiC3	PputGB1_2765 PputGB1_3225	PP_3099 PP_2623 PP_4075	PputW6192509 PputW6193260	Pput_2623 Pput_2126
PA2367	hcp3	-	-	-	-
PA2368	hsiF3	-	-	-	-
PA2369	hsiG3	-	-	-	-
PA2370	hsiH3	-	-	-	-
PA2371	clpV3	PputGB1_2769 PputGB1_0671	PP_3095 PP_0625 PP_3316	PputW6192505 PputW6193255 PputW6194545	Pput_2627 Pput_0665
Table S11. Conserved genes of the Type VI secretion system of P. putida strains compared to the three T6SS clusters identified in Pseudomonas aeruginosa.
